# Supplementary material for: Cryo-EM captures early ribosome assembly in action
Source: Nat Commun. 2023 Feb 17;14:898. doi: 10.1038/s41467-023-36607-9 (PMC9935924; doi:10.1038/s41467-023-36607-9)
Supplement: Supplementary file 8 — Source Data [file 41467_2023_36607_MOESM8_ESM.xlsx]

## Sheet: Figure 1b
Figure 1a
	time	0 min	3 min	30S + 50S
	0	0.5	1.64	0.72
	1	0.5	1.68	0.65
	2	0.5	1.53	0.65
	3	0.53	1.47	0.65
	4	0.53	1.49	0.65
	5	0.53	1.47	0.65
	6	0.53	1.45	0.65
	7	0.55	1.45	0.65
	8	0.55	1.47	0.65
	9	0.5	1.49	0.65
	10	0.57	1.51	0.67
	11	0.67	1.54	0.69
	12	0.74	1.54	0.63
	13	0.72	1.53	0.38
	14	0.67	1.49	0.27
	15	0.55	1.39	0.19
	16	0.29	1.09	0.23
	17	0.19	0.95	0.42
	18	0.17	1.14	0.55
	19	0.1	0.97	0.63
	20	-0.06	0.9	0.69
	21	-0.19	0.84	0.67
	22	-0.19	0.8	0.65
	23	-0.21	0.84	0.57
	24	-0.23	0.8	0.57
	25	-0.19	0.8	0.51
	26	-0.15	0.76	0.4
	27	-0.19	0.82	0.38
	28	0	0.84	0.34
	29	0.23	0.8	0.25
	30	0.4	0.76	0.17
	31	0.48	0.82	0.15
	32	0.5	0.84	0.19
	33	0.5	0.88	0.23
	34	0.46	0.88	0.23
	35	0.46	0.86	0.19
	36	0.5	0.84	0.15
	37	0.57	0.9	0.19
	38	0.65	0.9	0
	39	0.69	0.9	-0.13
	40	0.69	0.93	-0.19
	41	0.71	0.95	-0.17
	42	0.72	0.99	-0.17
	43	0.72	1.03	-0.23
	44	0.76	1.05	-0.21
	45	0.76	1.13	-0.15
	46	0.82	1.16	-0.19
	47	0.86	1.18	-0.19
	48	0.88	1.18	-0.19
	49	0.92	1.22	-0.11
	50	1.01	1.26	-0.13
	51	1.07	1.32	0.08
	52	1.16	1.35	0.53
	53	1.32	1.39	0.99
	54	1.47	1.45	1.58
	55	1.64	1.43	2.42
	56	1.87	1.47	3.7
	57	2.14	1.49	5.49
	58	2.42	1.53	7.92
	59	2.77	1.56	11.08
	60	3.13	1.62	14.97
	61	3.49	1.66	19.72
	62	3.76	1.7	25.04
	63	3.95	1.83	30.73
	64	4.12	2.08	36.6
	65	4.23	2.42	42.06
	66	4.25	2.88	46.96
	67	4.23	3.59	50.09
	68	4.12	4.48	52
	69	4.01	5.47	53.18
	70	3.91	6.73	52.36
	71	3.81	8.13	49.59
	72	3.66	9.37	46.58
	73	3.59	10.55	42.65
	74	3.51	11.64	37.31
	75	3.51	12.36	31.85
	76	3.51	13.1	26.63
	77	3.53	13.98	22.11
	78	3.59	14.63	18.43
	79	3.64	15.24	15.53
	80	3.74	15.72	13.35
	81	3.83	16.17	11.58
	82	3.97	16.42	10.3
	83	4.04	16.58	9.4
	84	4.16	16.61	8.7
	85	4.27	16.56	8.13
	86	4.48	16.44	7.67
	87	4.62	16.35	7.21
	88	4.84	16.35	6.73
	89	5.13	16.42	6.37
	90	5.53	16.8	5.99
	91	5.91	17.38	5.65
	92	6.54	18.2	5.4
	93	7.31	19.3	5.19
	94	8.41	20.73	4.96
	95	9.8	22.18	4.83
	96	11.5	23.8	4.77
	97	13.6	25.56	4.81
	98	16.16	27.16	4.9
	99	19.02	28.76	5.19
	100	22.13	30.12	5.63
	101	25.31	31.17	6.33
	102	28.48	31.93	7.32
	103	31.28	32.31	8.77
	104	33.59	32.31	10.57
	105	35.27	31.8	12.89
	106	36.09	30.9	15.56
	107	36.22	29.68	18.64
	108	35.5	27.94	21.9
	109	34.01	26	25.25
	110	32.08	23.92	28.5
	111	29.66	21.73	31.32
	112	26.99	19.59	33.44
	113	24.36	17.59	35.02
	114	21.73	15.55	35.69
	115	19.46	13.9	35.67
	116	17.17	12.38	34.96
	117	15.22	11.14	33.51
	118	13.52	10.15	31.45
	119	12.11	9.27	29.11
	120	10.81	8.58	26.68
	121	9.84	7.99	24.15
	122	8.96	7.55	21.53
	123	8.22	7.19	19.26
	124	7.67	6.9	17.11
	125	7.25	6.66	15.2
	126	6.83	6.43	13.52
	127	6.47	6.26	12.07
	128	6.22	6.07	10.87
	129	5.99	5.89	9.78
	130	5.7	5.78	8.87
	131	5.57	5.74	8.16
	132	5.4	5.72	7.5
	133	5.28	5.65	7.02
	134	5.11	5.59	6.54
	135	5.07	5.51	6.16
	136	4.96	5.49	5.86
	137	4.88	5.4	5.61
	138	4.75	5.32	5.34
	139	4.69	5.26	5.15
	140	4.62	5.3	4.94
	141	4.48	5.23	4.81
	142	4.43	5.21	4.65
	143	4.33	5.15	4.54
	144	4.27	5.07	4.48
	145	4.18	4.98	4.43
	146	4.12	4.92	4.31
	147	4.01	4.88	4.27
	148	4.01	4.84	4.22
	149	3.93	4.79	4.16
	150	3.85	4.73	4.14
	151	3.81	4.65	4.08
	152	3.78	4.65	4.04
	153	3.7	4.6	4.01
	154	3.66	4.58	3.99
	155	3.64	4.54	4.01
	156	3.6	4.5	4.01
	157	3.59	4.48	3.97
	158	3.62	4.44	3.93
	159	3.6	4.43	3.93
	160	3.51	4.39	3.89
	161	3.43	4.37	3.87
	162	3.4	4.35	3.85
	163	3.4	4.35	3.85
	164	3.4	4.35	3.85
	165	3.38	4.35	3.85
	166	3.36	4.29	3.85
	167	3.38	4.23	3.85
	168	3.4	4.23	3.81
	169	3.32	4.23	3.78
	170	3.32	4.23	3.76
	171	3.32	4.23	3.74
	172	3.36	4.27	3.7
	173	3.36	4.27	3.7
	174	3.36	4.27	3.7
	175	3.4	4.29	3.7
	176	3.4	4.27	3.78
	177	3.4	4.35	3.7
	178	3.4	4.39	3.74
	179	3.43	4.35	3.76
	180	3.45	4.39	3.8
	181	3.47	4.43	3.81
	182	3.49	4.43	3.83
	183	3.51	4.46	3.85
	184	3.59	4.48	3.87
	185	3.6	4.5	3.91
	186	3.62	4.54	3.93
	187	3.66	4.6	3.97
	188	3.72	4.63	3.99
	189	3.78	4.67	4.01
	190	3.83	4.69	4.04
	191	3.83	4.73	4.04
	192	3.85	4.81	4.06
	193	3.93	4.79	4.16
	194	3.99	4.77	4.2
	195	4.01	4.86	4.18
	196	4.06	4.88	4.25
	197	4.08	4.9	4.31
	198	4.16	4.94	4.31
	199	4.23	5	4.33
	200	4.39	5.19	4.37
	201	4.48	5.19	4.46
	202	4.58	5.17	4.52
	203	4.6	5.19	4.67
	204	4.69	5.28	4.79
	205	4.84	5.42	4.88
	206	5	5.46	5.04
	207	5.04	5.55	5.15
	208	5.11	5.68	5.23
	209	5.23	5.8	5.34
	210	5.26	5.97	5.42
	211	5.32	6.03	5.46
	212	5.4	6.16	5.59
	213	5.46	6.26	5.74
	214	5.49	6.29	5.93
	215	5.55	6.45	6.14
	216	5.65	6.54	6.39
	217	5.8	6.69	6.6
	218	5.93	6.85	6.81
	219	6.05	6.94	6.94
	220	6.24	7.04	7.06
	221	6.37	7.06	7.13
	222	6.37	7.1	7.11
	223	6.35	7.15	7.04
	224	6.31	7.19	6.94
	225	6.29	7.21	6.87
	226	6.41	7.27	6.9
	227	6.54	7.29	6.94
	228	6.64	7.34	6.85
	229	6.52	7.44	6.64
	230	6.35	7.42	6.49
	231	6.18	7.38	6.24
	232	6.1	7.23	6.18
	233	5.99	7	6.22
	234	5.99	6.94	6.45
	235	11.54	6.96	7.15
	236	113.57	9	100.48
	237	114.82	108.19	113.83

## Sheet: Figure 1c
Figure 1c
	min	#1	#2	average	STD	average [%]	STD [%]
	0	137.3	14.5	75.9	61.4	2.39432	1.93691
	2	159.7	179.4	169.55	9.85	5.34858	0.310726
	3	614.8	690	652.4	37.6	20.5804	1.18612
	5	1470.3	1637.5	1553.9	83.6	49.0189	2.63722
	10	1973.8	1990.1	1981.95	8.15	62.5221	0.257098
	20	2018.5	2254.6	2136.55	118.05	67.3991	3.72397
	30	2491.3	2250.4	2370.85	120.45	74.7902	3.79968
control*	50S	3170				100
* average of 5 different preparations of 50S subunits each in duplicate

## Sheet: Supplementary Fig. 1b-h
Supp Fig. 1b-h
	time	0 min	2 min	3 min	5 min	10 min	30S + 50S		time	20 min	30 min	30S+50S
	0	0.5	0.69	1.64	1.77	0.92	0.72		0	0.57	0.31	0.65
	1	0.5	0.69	1.68	1.77	0.88	0.65		1	0.51	0.27	0.51
	2	0.5	0.69	1.53	1.68	0.88	0.65		2	0.4	0.27	0.5
	3	0.53	0.72	1.47	1.68	0.92	0.65		3	0.42	0.27	0.5
	4	0.53	0.72	1.49	1.68	0.92	0.65		4	0.42	0.23	0.48
	5	0.53	0.72	1.47	1.68	0.92	0.65		5	0.42	0.23	0.42
	6	0.53	0.72	1.45	1.66	0.9	0.65		6	0.42	0.23	0.38
	7	0.55	0.72	1.45	1.66	0.88	0.65		7	0.42	0.17	0.38
	8	0.55	0.72	1.47	1.68	0.88	0.65		8	0.38	0.17	0.34
	9	0.5	0.74	1.49	1.66	0.88	0.65		9	0.38	0.19	0.34
	10	0.57	0.76	1.51	1.64	0.9	0.67		10	0.38	0.08	0.38
	11	0.67	0.71	1.54	1.64	0.88	0.69		11	0.38	-0.29	0.34
	12	0.74	0.53	1.54	1.6	0.84	0.63		12	0.29	-0.61	0.1
	13	0.72	0.44	1.53	1.45	0.55	0.38		13	-0.13	-0.74	-0.1
	14	0.67	0.53	1.49	1.22	0.31	0.27		14	-0.55	-0.78	-0.29
	15	0.55	0.46	1.39	1.03	0.19	0.19		15	-0.69	-0.84	-0.31
	16	0.29	0.15	1.09	0.99	0	0.23		16	-0.63	-0.82	-0.25
	17	0.19	0.25	0.95	0.99	0	0.42		17	-0.53	-0.8	-0.23
	18	0.17	0.27	1.14	1.03	0	0.55		18	-0.4	-0.8	-0.23
	19	0.1	0.15	0.97	1.07	0.08	0.63		19	-0.25	-0.74	-0.23
	20	-0.06	0.27	0.9	1.07	0.19	0.69		20	0	-0.72	-0.25
	21	-0.19	0	0.84	1.05	0.31	0.67		21	0.17	-0.69	-0.27
	22	-0.19	-0.11	0.8	1.05	0.38	0.65		22	0.31	-0.61	-0.29
	23	-0.21	-0.11	0.84	1.07	0.51	0.57		23	0.27	-0.55	-0.31
	24	-0.23	-0.11	0.8	1.07	0.55	0.57		24	0.34	-0.48	-0.34
	25	-0.19	-0.13	0.8	1.07	0.65	0.51		25	0.38	-0.42	-0.34
	26	-0.15	-0.15	0.76	1.11	0.71	0.4		26	0.46	-0.34	-0.4
	27	-0.19	-0.13	0.82	1.11	0.78	0.38		27	0.46	-0.34	-0.46
	28	0	-0.11	0.84	1.14	0.8	0.34		28	0.53	-0.31	-0.53
	29	0.23	-0.11	0.8	1.18	0.82	0.25		29	0.53	-0.29	-0.53
	30	0.4	-0.27	0.76	1.18	0.84	0.17		30	0.5	-0.25	-0.55
	31	0.48	-0.23	0.82	1.22	0.84	0.15		31	0.5	-0.23	-0.61
	32	0.5	-0.23	0.84	1.22	0.74	0.19		32	0.48	-0.19	-0.65
	33	0.5	-0.17	0.88	1.26	0.72	0.23		33	0.46	-0.23	-0.65
	34	0.46	-0.15	0.88	1.26	0.72	0.23		34	0.44	-0.23	-0.65
	35	0.46	-0.15	0.86	1.28	0.72	0.19		35	0.38	-0.23	-0.65
	36	0.5	0.11	0.84	1.35	1.16	0.15		36	0.32	-0.23	-0.65
	37	0.57	0.11	0.9	1.41	1.11	0.19		37	0.31	-0.25	-0.69
	38	0.65	0.19	0.9	1.43	0.86	0		38	0.23	-0.17	-0.69
	39	0.69	0.06	0.9	1.51	0.78	-0.13		39	0.15	-0.21	-0.69
	40	0.69	0	0.93	1.56	0.72	-0.19		40	0	-0.34	-0.69
	41	0.71	0	0.95	1.56	0.74	-0.17		41	0	-0.36	-0.74
	42	0.72	0	0.99	1.56	0.78	-0.17		42	-0.34	-0.42	-0.76
	43	0.72	0.34	1.03	1.58	0.8	-0.23		43	-0.31	-0.42	-0.72
	44	0.76	0.19	1.05	1.6	0.78	-0.21		44	-0.31	-0.46	-0.71
	45	0.76	0.23	1.13	1.6	0.76	-0.15		45	-0.29	-0.48	-0.63
	46	0.82	0.23	1.16	1.53	0.82	-0.19		46	-0.27	-0.5	-0.46
	47	0.86	0.23	1.18	1.53	0.84	-0.19		47	-0.23	-0.5	-0.11
	48	0.88	0.27	1.18	1.53	0.76	-0.19		48	-0.17	-0.53	0.46
	49	0.92	0.31	1.22	1.56	0.76	-0.11		49	-0.11	-0.51	1.28
	50	1.01	0.34	1.26	1.54	0.8	-0.13		50	0	-0.44	2.5
	51	1.07	0.42	1.32	1.53	0.8	0.08		51	0.57	-0.27	4.14
	52	1.16	0.48	1.35	1.54	0.8	0.53		52	1.28	0.15	6.43
	53	1.32	0.51	1.39	1.56	0.78	0.99		53	2.38	0.88	9.63
	54	1.47	0.59	1.45	1.62	0.78	1.58		54	4.22	2.02	13.73
	55	1.64	0.69	1.43	1.62	0.8	2.42		55	6.66	3.91	19.65
	56	1.87	0.8	1.47	1.62	0.8	3.7		56	10.19	6.58	28.73
	57	2.14	0.88	1.49	1.68	0.86	5.49		57	14.61	10.15	35.44
	58	2.42	0.97	1.53	1.72	0.97	7.92		58	18.16	14.63	38.28
	59	2.77	1.11	1.56	1.77	1.16	11.08		59	21.4	19.67	39.37
	60	3.13	1.22	1.62	1.85	1.58	14.97		60	25.92	24.83	40.26
	61	3.49	1.3	1.66	2.1	2.19	19.72		61	29.91	29.72	40.44
	62	3.76	1.43	1.7	2.52	3.17	25.04		62	33.28	33.47	39.92
	63	3.95	1.51	1.83	3.11	4.58	30.73		63	35.9	35.95	39.1
	64	4.12	1.58	2.08	4.06	6.49	36.6		64	37.46	36.95	37.35
	65	4.23	1.62	2.42	5.36	9.02	42.06		65	37.84	36.76	34.83
	66	4.25	1.72	2.88	7.1	11.98	46.96		66	37.19	35.21	31.8
	67	4.23	1.85	3.59	9.46	15.41	50.09		67	35.52	32.69	28.13
	68	4.12	1.89	4.48	12.05	18.9	52		68	33.26	30.4	24.13
	69	4.01	2.04	5.47	14.92	22.56	53.18		69	30.59	28.17	20.14
	70	3.91	2.21	6.73	17.81	26.11	52.36		70	27.66	24.85	16.46
	71	3.81	2.4	8.13	20.47	29.37	49.59		71	24.8	21.8	13.39
	72	3.66	2.65	9.37	22.89	32.08	46.58		72	22.07	19.19	10.91
	73	3.59	2.86	10.55	24.45	33.89	42.65		73	19.74	17.19	8.95
	74	3.51	3.22	11.64	25.48	34.83	37.31		74	17.87	15.62	7.48
	75	3.51	3.57	12.36	26.59	34.92	31.85		75	16.38	14.38	6.37
	76	3.51	3.85	13.1	27.16	34.07	26.63		76	15.2	13.58	5.44
	77	3.53	4.25	13.98	27.14	32.5	22.11		77	14.31	12.91	4.79
	78	3.59	4.62	14.63	26.59	30.56	18.43		78	13.62	12.49	4.23
	79	3.64	4.92	15.24	25.71	28.8	15.53		79	13.01	12.15	3.8
	80	3.74	5.3	15.72	24.7	27.2	13.35		80	12.46	11.84	3.4
	81	3.83	5.61	16.17	23.61	25.1	11.58		81	11.9	11.52	3.13
	82	3.97	5.89	16.42	22.51	23.12	10.3		82	11.43	11.14	2.9
	83	4.04	6.16	16.58	21.4	21.27	9.4		83	10.95	10.8	2.65
	84	4.16	6.47	16.61	20.35	19.63	8.7		84	10.45	10.43	2.46
	85	4.27	6.83	16.56	19.47	18.29	8.13		85	10.01	10.11	2.31
	86	4.48	7.21	16.44	18.71	17.22	7.67		86	9.59	9.75	2.16
	87	4.62	7.71	16.35	18.06	16.33	7.21		87	9.21	9.46	2.06
	88	4.84	8.32	16.35	17.61	15.66	6.73		88	8.79	9.16	2.02
	89	5.13	9.06	16.42	17.34	15.14	6.37		89	8.35	8.87	2.02
	90	5.53	10.07	16.8	17.32	14.74	5.99		90	7.92	8.58	2.14
	91	5.91	11.33	17.38	17.41	14.44	5.65		91	7.48	8.22	2.4
	92	6.54	12.93	18.2	17.66	14.21	5.4		92	7.02	7.88	2.69
	93	7.31	14.8	19.3	18.14	14.04	5.19		93	6.54	7.52	3.13
	94	8.41	16.8	20.73	18.67	13.9	4.96		94	6.05	7.08	3.91
	95	9.8	18.94	22.18	19.32	13.79	4.83		95	5.57	6.6	4.81
	96	11.5	21.44	23.8	19.91	13.71	4.77		96	5.13	6.2	5.89
	97	13.6	24.01	25.56	20.58	13.62	4.81		97	4.75	5.76	7.17
	98	16.16	26.55	27.16	21.11	13.45	4.9		98	4.44	5.36	8.43
	99	19.02	29.01	28.76	21.55	13.24	5.19		99	4.43	4.96	9.71
	100	22.13	31.41	30.12	21.69	13.01	5.63		100	4.08	4.6	10.83
	101	25.31	33.47	31.17	21.69	12.68	6.33		101	3.68	4.31	11.73
	102	28.48	35.08	31.93	21.38	12.25	7.32		102	3.45	4.06	12.3
	103	31.28	36.18	32.31	20.89	11.83	8.77		103	3.3	3.87	12.55
	104	33.59	36.66	32.31	20.08	11.23	10.57		104	3.2	3.7	12.42
	105	35.27	36.68	31.8	19.17	10.64	12.89		105	3.13	3.59	12
	106	36.09	36.16	30.9	18.08	9.92	15.56		106	3.07	3.51	11.37
	107	36.22	34.98	29.68	16.88	9.35	18.64		107	3.03	3.45	10.55
	108	35.5	33.4	27.94	15.56	8.72	21.9		108	2.94	3.41	9.59
	109	34.01	31.47	26	14.23	8.11	25.25		109	2.9	3.32	8.64
	110	32.08	29.2	23.92	13.08	7.53	28.5		110	2.88	3.24	7.8
	111	29.66	26.91	21.73	11.94	7.02	31.32		111	2.82	3.22	7.13
	112	26.99	24.51	19.59	10.85	6.52	33.44		112	2.82	3.24	6.12
	113	24.36	22.07	17.59	9.88	6.16	35.02		113	2.82	3.13	5.36
	114	21.73	19.89	15.55	9.04	5.82	35.69		114	2.82	3.07	4.71
	115	19.46	17.91	13.9	8.26	5.49	35.67		115	2.8	3.01	4.23
	116	17.17	15.91	12.38	7.65	5.26	34.96		116	2.78	2.99	3.78
	117	15.22	14.17	11.14	7.17	5.04	33.51		117	2.78	3.01	3.38
	118	13.52	12.89	10.15	6.81	4.86	31.45		118	2.77	3.01	3.03
	119	12.11	11.69	9.27	6.49	4.77	29.11		119	2.75	2.96	2.77
	120	10.81	10.74	8.58	6.29	4.71	26.68		120	2.75	2.98	2.56
	121	9.84	9.9	7.99	6.07	4.54	24.15		121	2.75	2.98	2.37
	122	8.96	9.25	7.55	5.93	4.48	21.53		122	2.73	2.94	2.27
	123	8.22	8.7	7.19	5.78	4.39	19.26		123	2.67	2.92	2.02
	124	7.67	8.18	6.9	5.61	4.33	17.11		124	2.67	2.88	1.89
	125	7.25	7.76	6.66	5.51	4.27	15.2		125	2.63	2.86	1.83
	126	6.83	7.38	6.43	5.44	4.23	13.52		126	2.59	2.84	1.74
	127	6.47	7.02	6.26	5.4	4.18	12.07		127	2.59	2.82	1.68
	128	6.22	6.85	6.07	5.36	4.12	10.87		128	2.52	2.78	1.62
	129	5.99	6.66	5.89	5.25	4.12	9.78		129	2.5	2.78	1.6
	130	5.7	6.47	5.78	5.19	4.08	8.87		130	2.48	2.77	1.54
	131	5.57	6.31	5.74	5.17	4.06	8.16		131	2.48	2.75	1.53
	132	5.4	6.14	5.72	5.17	4.01	7.5		132	2.44	2.75	1.51
	133	5.28	6.07	5.65	5.07	3.93	7.02		133	2.42	2.69	1.49
	134	5.11	5.93	5.59	5.05	3.91	6.54		134	2.4	2.67	1.49
	135	5.07	5.84	5.51	5	3.93	6.16		135	2.38	2.67	1.45
	136	4.96	5.68	5.49	4.98	3.93	5.86		136	2.37	2.65	1.45
	137	4.88	5.59	5.4	4.96	3.87	5.61		137	2.37	2.63	1.43
	138	4.75	5.49	5.32	4.96	3.85	5.34		138	2.35	2.59	1.41
	139	4.69	5.42	5.26	4.88	3.85	5.15		139	2.29	2.56	1.41
	140	4.62	5.38	5.3	4.86	3.8	4.94		140	2.25	2.54	1.39
	141	4.48	5.25	5.23	4.84	3.8	4.81		141	2.25	2.52	1.35
	142	4.43	5.15	5.21	4.83	3.81	4.65		142	2.25	2.5	1.34
	143	4.33	5.04	5.15	4.81	3.8	4.54		143	2.21	2.46	1.34
	144	4.27	5	5.07	4.79	3.74	4.48		144	2.21	2.44	1.34
	145	4.18	4.88	4.98	4.73	3.74	4.43		145	2.19	2.42	1.34
	146	4.12	4.79	4.92	4.73	3.74	4.31		146	2.14	2.4	1.34
	147	4.01	4.67	4.88	4.67	3.7	4.27		147	2.16	2.38	1.37
	148	4.01	4.62	4.84	4.65	3.66	4.22		148	2.16	2.37	1.37
	149	3.93	4.56	4.79	4.65	3.66	4.16		149	2.14	2.37	1.41
	150	3.85	4.5	4.73	4.65	3.64	4.14		150	2.14	2.33	1.39
	151	3.81	4.39	4.65	4.65	3.6	4.08		151	2.19	2.31	1.37
	152	3.78	4.31	4.65	4.58	3.59	4.04		152	2.21	2.29	1.37
	153	3.7	4.27	4.6	4.58	3.62	4.01		153	2.14	2.29	1.43
	154	3.66	4.22	4.58	4.54	3.62	3.99		154	2.14	2.33	1.49
	155	3.64	4.12	4.54	4.46	3.55	4.01		155	2.14	2.33	1.49
	156	3.6	4.08	4.5	4.48	3.55	4.01		156	2.14	2.35	1.49
	157	3.59	4.04	4.48	4.5	3.55	3.97		157	2.14	2.37	1.49
	158	3.62	4.01	4.44	4.46	3.55	3.93		158	2.16	2.38	1.49
	159	3.6	3.91	4.43	4.39	3.55	3.93		159	2.17	2.4	1.49
	160	3.51	3.89	4.39	4.35	3.51	3.89		160	2.19	2.44	1.41
	161	3.43	3.83	4.37	4.35	3.51	3.87		161	2.23	2.44	1.37
	162	3.4	3.81	4.35	4.39	3.55	3.85		162	2.25	2.48	1.37
	163	3.4	3.8	4.35	4.39	3.51	3.85		163	2.25	2.5	1.37
	164	3.4	3.78	4.35	4.39	3.47	3.85		164	2.25	2.54	1.39
	165	3.38	3.81	4.35	4.41	3.47	3.85		165	2.27	2.56	1.41
	166	3.36	3.78	4.29	4.39	3.43	3.85		166	2.35	2.63	1.45
	167	3.38	3.7	4.23	4.35	3.47	3.85		167	2.38	2.69	1.49
	168	3.4	3.74	4.23	4.39	3.51	3.81		168	2.44	2.75	1.49
	169	3.32	3.72	4.23	4.35	3.49	3.78		169	2.44	2.78	1.53
	170	3.32	3.7	4.23	4.33	3.47	3.76		170	2.5	2.8	1.56
	171	3.32	3.7	4.23	4.35	3.49	3.74		171	2.56	2.92	1.56
	172	3.36	3.7	4.27	4.39	3.51	3.7		172	2.61	3.01	1.56
	173	3.36	3.7	4.27	4.39	3.59	3.7		173	2.65	3.05	1.62
	174	3.36	3.68	4.27	4.39	3.59	3.7		174	2.71	3.11	1.64
	175	3.4	3.66	4.29	4.44	3.6	3.7		175	2.73	3.2	1.64
	176	3.4	3.66	4.27	4.46	3.64	3.78		176	2.84	3.28	1.68
	177	3.4	3.74	4.35	4.46	3.64	3.7		177	2.9	3.38	1.7
	178	3.4	3.74	4.39	4.5	3.62	3.74		178	2.96	3.47	1.75
	179	3.43	3.74	4.35	4.54	3.66	3.76		179	3.05	3.49	1.77
	180	3.45	3.74	4.39	4.5	3.72	3.8		180	3.11	3.6	1.83
	181	3.47	3.78	4.43	4.52	3.78	3.81		181	3.15	3.68	1.85
	182	3.49	3.83	4.43	4.56	3.81	3.83		182	3.28	3.8	1.89
	183	3.51	3.85	4.46	4.62	3.85	3.85		183	3.3	3.87	1.93
	184	3.59	3.85	4.48	4.65	3.85	3.87		184	3.38	3.99	1.98
	185	3.6	3.87	4.5	4.65	3.87	3.91		185	3.41	4.12	2.08
	186	3.62	3.91	4.54	4.65	3.89	3.93		186	3.53	4.25	2.16
	187	3.66	3.95	4.6	4.71	3.93	3.97		187	3.62	4.39	2.29
	188	3.72	3.97	4.63	4.75	4.01	3.99		188	3.72	4.44	2.37
	189	3.78	3.93	4.67	4.77	4.08	4.01		189	3.85	4.5	2.5
	190	3.83	3.99	4.69	4.81	4.12	4.04		190	3.95	4.54	2.63
	191	3.83	4.02	4.73	4.81	4.14	4.04		191	4.08	4.6	2.71
	192	3.85	4.08	4.81	4.84	4.22	4.06		192	4.25	4.67	2.75
	193	3.93	4.1	4.79	4.88	4.27	4.16		193	4.31	4.75	2.78
	194	3.99	4.22	4.77	4.94	4.31	4.2		194	4.37	4.79	2.78
	195	4.01	4.23	4.86	5.02	4.35	4.18		195	4.52	4.88	2.86
	196	4.06	4.23	4.88	5.07	4.41	4.25		196	4.69	4.9	2.94
	197	4.08	4.29	4.9	5.13	4.43	4.31		197	4.81	5.02	2.99
	198	4.16	4.33	4.94	5.15	4.48	4.31		198	5	5.15	3.2
	199	4.23	4.35	5	5.17	4.56	4.33		199	5.11	5.32	3.41
	200	4.39	4.41	5.19	5.19	4.65	4.37		200	5.17	5.44	3.41
	201	4.48	4.46	5.19	5.23	4.75	4.46		201	5.13	5.44	3.4
	202	4.58	4.5	5.17	5.36	4.81	4.52		202	4.9	5.42	3.51
	203	4.6	4.6	5.19	5.44	4.88	4.67		203	4.81	5.49	3.45
	204	4.69	4.75	5.28	5.51	4.98	4.79		204	4.81	5.47	3.34
	205	4.84	4.96	5.42	5.59	5.02	4.88		205	4.73	5.32	3.15
	206	5	5.07	5.46	5.68	5.11	5.04		206	4.56	5.13	2.92
	207	5.04	5.26	5.55	5.7	5.21	5.15		207	4.33	5.15	2.71
	208	5.11	5.46	5.68	5.82	5.23	5.23		208	4.16	5.23	2.56
	209	5.23	5.51	5.8	5.84	5.36	5.34		209	4.23	5.23	2.69
	210	5.26	5.59	5.97	5.87	5.49	5.42		210	37.42	60.14	69.83
	211	5.32	5.59	6.03	5.91	5.63	5.46		211	114.86	114.82	110.17
	212	5.4	5.59	6.16	6.08	5.8	5.59
	213	5.46	5.66	6.26	6.16	5.89	5.74
	214	5.49	5.76	6.29	6.18	6.01	5.93
	215	5.55	5.89	6.45	6.37	6.18	6.14
	216	5.65	5.95	6.54	6.5	6.39	6.39
	217	5.8	6.03	6.69	6.68	6.47	6.6
	218	5.93	6.12	6.85	6.85	6.58	6.81
	219	6.05	6.16	6.94	7.04	6.71	6.94
	220	6.24	6.16	7.04	7.21	7.71	7.06
	221	6.37	6.16	7.06	7.38	6.85	7.13
	222	6.37	6.18	7.1	7.4	6.47	7.11
	223	6.35	6.2	7.15	7.42	6.26	7.04
	224	6.31	6.22	7.19	7.48	6.05	6.94
	225	6.29	6.22	7.21	7.46	5.99	6.87
	226	6.41	6.45	7.27	7.44	5.89	6.9
	227	6.54	6.45	7.29	7.44	5.87	6.94
	228	6.64	6.28	7.34	7.44	5.86	6.85
	229	6.52	6.16	7.44	7.44	5.91	6.64
	230	6.35	6.01	7.42	7.36	5.84	6.49
	231	6.18	5.91	7.38	7.02	5.59	6.24
	232	6.1	6.26	7.23	6.81	5.4	6.18
	233	5.99	6.14	7	6.77	5.34	6.22
	234	5.99	6.01	6.94	6.79	5.3	6.45
	235	11.54	5.95	6.96	7.06	5.38	7.15
	236	113.57	27.75	9	48.14	49	100.48
	237	114.82	114.79	108.19	114.86	114.86	113.83
